# Supplementary material for: Identification of functional pathways and hub genes associated with the heterochronic development of sugarcane axillary buds and sett roots through multi-omics analysis
Source: Front Plant Sci. 2025 Mar 14;16:1551783. doi: 10.3389/fpls.2025.1551783 (PMC11949976; doi:10.3389/fpls.2025.1551783)
Supplement: Supplementary file 5 [file Table1.xlsx]

## Sheet: Supplementary Table S1
Abbr.	LLOD (nmol/L)	LLOQ (nmol/L)	ULOQ (nmol/L)	R^2
ACC	0.6104	1.2207	2500	0.9994
ICA	0.0305	0.061	250	0.9996
Me-SA	7.8125	15.625	2000	0.9988
IAA	0.1221	0.2441	250	0.9996
ME-IAA	0.0305	0.061	125	0.9974
IBA	0.0305	0.061	2000	0.998
IP	0.0076	0.0153	31.25	0.9974
K	0.0076	0.0153	250	0.9992
tZ	0.0153	0.0305	250	0.9991
cZ	0.0038	0.0076	125	0.9998
dh-Z	0.0076	0.0153	250	0.9996
Me-JA	0.2441	0.4883	2000	0.9997
IPA	0.0038	0.0076	250	0.9972
tZR	0.0076	0.0153	250	0.9989
BL	7.8125	15.625	2000	0.9972
SA	1.9531	3.9063	2000	0.9994
JA	0.9766	1.9531	2000	0.9996
H2-JA	0.2441	0.4883	125	0.9975
ABA	0.1221	0.2441	250	0.9996
JA-Ile	0.061	0.1221	250	0.9986
GA7	0.061	0.1221	250	0.9998
GA4	0.9766	1.9531	2000	0.9983
GA3	0.1221	0.2441	2000	0.9994
GA1	0.9766	1.9531	2000	0.9977
