# Supplementary material for: Identification of functional pathways and hub genes associated with the heterochronic development of sugarcane axillary buds and sett roots through multi-omics analysis
Source: Front Plant Sci. 2025 Mar 14;16:1551783. doi: 10.3389/fpls.2025.1551783 (PMC11949976; doi:10.3389/fpls.2025.1551783)
Supplement: Supplementary file 6 [file Table2.xlsx]

## Sheet: Supplementary Table S2
Abbr.	Concentration (nmol/L)	Recovery	RSD
ACC	400	117	0.041
ME-IAA	20	101.2	0.125
IPA	20	101.2	0.032
K	20	106.4	0.077
tZR	20	116.3	0.095
Me-JA	20	107.4	0.06
SA	200	100.1	0.101
IAA	20	84.2	0.211
IBA	20	111.3	0.081
ICA	20	108.7	0.064
IP	20	113.5	0.009
tZ	20	106.7	0.054
H2-JA	20	109.9	0.038
ABA	20	99.9	0.049
JA-Ile	20	106.7	0.048
cZ	20	116.7	0.045
dh-Z	200	104.3	0.07
GA1	200	111.5	0.055
GA3	20	113	0.038
GA4	20	110.6	0.049
GA7	20	114.6	0.036
Me-SA	200	109.5	0.067
JA	20	110.1	0.04
BL	500	118.9	0.058
