# Supplementary material for: Identification of functional pathways and hub genes associated with the heterochronic development of sugarcane axillary buds and sett roots through multi-omics analysis
Source: Front Plant Sci. 2025 Mar 14;16:1551783. doi: 10.3389/fpls.2025.1551783 (PMC11949976; doi:10.3389/fpls.2025.1551783)
Supplement: Supplementary file 7 [file Table3.xlsx]

## Sheet: Supplementary Table S3
Var ID (Primary)	M4.VIP[1]	2.57059 * M4.VIP[1]cvSE
N6-(delta 2-Isopentenyl)-adenine	1.5467	0.825854
N6-isopentenyladenosine	1.52889	0.435641
Gibberellin A7	1.49331	0.486002
3-Indolebutyric acid	1.30765	1.51446
Gibberellin A3	1.20617	1.16272
1-Aminocyclopropanecarboxylic acid	1.173	1.19106
Methyl 3-indolylacetate	1.13333	1.07206
Var ID (Primary)	M3.VIP[2]	2.57059 * M3.VIP[2]cvSE
Methyl 3-indolylacetate	1.78302	1.02329
Gibberellin A7	1.74117	1.23565
1-Aminocyclopropanecarboxylic acid	1.46497	0.422294
N6-isopentenyladenosine	1.25295	0.932117
cis-Zeatin	1.05976	1.36905
Var ID (Primary)	M3.VIP[2]	2.57059 * M3.VIP[2]cvSE
Gibberellin A7	1.45272	1.45107
N6-isopentenyladenosine	1.37827	0.822202
DL-Dihydrozeatin	1.34923	0.76947
Indole-3-carboxaldehyde	1.29106	0.958982
cis-Zeatin	1.1651	1.1726
N6-(delta 2-Isopentenyl)-adenine	1.06034	1.15858
Var ID (Primary)	M1.VIP[2]	2.57059 * M1.VIP[2]cvSE
Indole-3-acetic acid	1.65011	0.67569
DL-Dihydrozeatin	1.50464	1.10836
cis-Zeatin	1.32677	1.23414
3-Indolebutyric acid	1.27906	1.44643
Gibberellin A3	1.21312	1.15496
(±)-Jasmonic acid	1.20906	1.08561
N6-isopentenyladenosine	1.13378	1.66209
Var ID (Primary)	M1.VIP[1]	2.57059 * M1.VIP[1]cvSE
Gibberellin A7	1.5867	0.300117
Kinetin	1.48975	0.587013
cis-Zeatin	1.47454	0.786908
3-Indolebutyric acid	1.31002	0.949383
Salicylic acid	1.08234	1.21659
