# Supplementary material for: Identification of functional pathways and hub genes associated with the heterochronic development of sugarcane axillary buds and sett roots through multi-omics analysis
Source: Front Plant Sci. 2025 Mar 14;16:1551783. doi: 10.3389/fpls.2025.1551783 (PMC11949976; doi:10.3389/fpls.2025.1551783)
Supplement: Supplementary file 8 [file Table4.xlsx]

## Sheet: Supplementary Table S4
Sample name	Raw reads	GC content	Q20	Q30	Clean reads	GC content	Q20	Q30
20B1	46784564	0.5454	0.9787	0.944	45448048	0.5454	0.9794	0.9448
20B2	46761426	0.5458	0.9784	0.9433	45215828	0.5459	0.9791	0.9442
20B3	45431038	0.5531	0.978	0.9426	44027860	0.5533	0.9787	0.9436
20R1	44023338	0.5429	0.979	0.9442	42836892	0.543	0.9795	0.9449
20R2	43996532	0.5483	0.9788	0.944	43017136	0.5483	0.9792	0.9446
20R3	42646036	0.5482	0.9789	0.9446	41471090	0.5484	0.9793	0.9452
21B1	40337336	0.5461	0.9791	0.9448	39090862	0.5462	0.9798	0.9458
21B2	44289892	0.5496	0.9778	0.9424	42904532	0.5497	0.9784	0.9434
21B3	48250072	0.5419	0.9773	0.9404	46792984	0.542	0.9778	0.9412
21R1	43603244	0.543	0.9788	0.944	42204678	0.5431	0.9793	0.9447
21R2	44458186	0.5462	0.981	0.9483	43631732	0.5463	0.9812	0.9486
21R3	44644434	0.5464	0.9785	0.9419	43406782	0.5466	0.9789	0.9424
22B1	51619418	0.5448	0.9783	0.9425	50392194	0.5449	0.9788	0.9433
22B2	41523832	0.5505	0.9788	0.9442	40508574	0.5507	0.9794	0.9449
22B3	45404578	0.545	0.9766	0.9395	43927818	0.5452	0.9772	0.9403
22R1	41101892	0.5465	0.9823	0.9506	40022386	0.5466	0.9828	0.9513
22R2	63283348	0.5403	0.9801	0.9452	62111408	0.5403	0.9804	0.9456
22R3	47474338	0.5515	0.9805	0.9463	46510402	0.5516	0.9809	0.9467
23B1	47594736	0.5512	0.9795	0.946	46004822	0.5515	0.9799	0.9466
23B2	49337568	0.5518	0.9777	0.9419	48084266	0.5521	0.9782	0.9424
23B3	45030664	0.5508	0.9784	0.9434	43570524	0.5511	0.9789	0.9441
23R1	41036322	0.5476	0.9774	0.9386	40070642	0.5478	0.9777	0.939
23R2	40421870	0.5516	0.9799	0.9445	39728304	0.5516	0.9802	0.9448
23R3	48085602	0.5496	0.9795	0.9442	47068362	0.5497	0.9798	0.9447
24B1	40501300	0.5436	0.979	0.9442	39294076	0.5438	0.9795	0.945
24B2	44823288	0.5446	0.9782	0.9423	43842044	0.5446	0.9786	0.943
24B3	42466682	0.5459	0.9765	0.9388	41467954	0.546	0.9768	0.9393
24R1	50981116	0.5455	0.9796	0.9447	49933790	0.5456	0.98	0.9452
24R2	44519338	0.5458	0.9803	0.9456	43631866	0.546	0.9806	0.946
24R3	51068076	0.5443	0.9805	0.9461	50092508	0.5444	0.9808	0.9466
90B1	41767218	0.5373	0.979	0.9444	40693928	0.5372	0.9793	0.9449
90B2	39711328	0.5468	0.9785	0.9438	38696492	0.5469	0.9789	0.9444
90B3	41560142	0.543	0.9782	0.9426	40187550	0.543	0.979	0.9437
90R1	47174632	0.5387	0.9795	0.9437	46306042	0.5387	0.9798	0.9441
90R2	45037062	0.5396	0.981	0.9481	43978342	0.5396	0.9813	0.9485
90R3	48822216	0.5461	0.9809	0.948	47270930	0.5463	0.9812	0.9485
91B1	46088254	0.5406	0.9791	0.944	45171618	0.5406	0.9794	0.9444
91B2	47937244	0.5319	0.9792	0.9439	46943028	0.5321	0.9795	0.9442
91B3	42616076	0.5449	0.9784	0.9433	41637002	0.5451	0.9788	0.9438
91R1	49691916	0.5451	0.9799	0.946	48242950	0.5453	0.9804	0.9466
91R2	48678142	0.5379	0.9799	0.9442	47910114	0.538	0.9802	0.9446
91R3	46469604	0.5434	0.9806	0.9467	45491222	0.5434	0.981	0.9472
92B1	40442636	0.5475	0.9785	0.9436	39239500	0.5477	0.979	0.9442
92B2	43648202	0.5525	0.9786	0.944	42422094	0.5527	0.979	0.9446
92B3	39811914	0.5548	0.979	0.9452	38683774	0.555	0.9794	0.9458
92R1	46828276	0.5493	0.98	0.9452	45910112	0.5494	0.9804	0.9457
92R2	40848596	0.5452	0.9806	0.9472	39898260	0.5452	0.981	0.9477
92R3	45811900	0.5473	0.9791	0.9431	44815440	0.5474	0.9795	0.9435
93B1	45662516	0.5472	0.9786	0.9434	44628582	0.5473	0.9791	0.9441
93B2	46455800	0.5399	0.9788	0.9438	45011112	0.5399	0.9792	0.9445
93B3	48484882	0.5509	0.9783	0.9428	47291086	0.551	0.9788	0.9435
93R1	40388460	0.5483	0.9799	0.9449	39436014	0.5485	0.9803	0.9455
93R2	40387284	0.55	0.9808	0.9468	39746746	0.55	0.981	0.9471
93R3	39831254	0.5457	0.9787	0.9411	39236560	0.5458	0.9789	0.9414
94B1	43774742	0.5501	0.9782	0.942	42560726	0.5502	0.9787	0.9428
94B2	40732894	0.547	0.9782	0.9431	39481288	0.5471	0.9788	0.9439
94B3	49171722	0.5448	0.979	0.945	47139606	0.5449	0.9796	0.9459
94R1	46462924	0.5539	0.9808	0.9475	45562178	0.554	0.9811	0.9479
94R2	42211972	0.5554	0.9803	0.9461	41382088	0.5556	0.9805	0.9464
94R3	45050680	0.5595	0.9792	0.9431	44058696	0.5596	0.9795	0.9435
