# Supplementary material for: Identification of functional pathways and hub genes associated with the heterochronic development of sugarcane axillary buds and sett roots through multi-omics analysis
Source: Front Plant Sci. 2025 Mar 14;16:1551783. doi: 10.3389/fpls.2025.1551783 (PMC11949976; doi:10.3389/fpls.2025.1551783)
Supplement: Supplementary file 9 [file Table5.xlsx]

## Sheet: Tabelle1
Sample	Average Unique mapped	Average Multiple mapped	Average Total mapped
ZZ2B	0.4847	0.444	0.9287
ZZ2R	0.4859	0.4409	0.9276
ZZ9B	0.4856	0.4455	0.9311
ZZ9R	0.4858	0.4416	0.9274
