# Supplementary material for: Identification of functional pathways and hub genes associated with the heterochronic development of sugarcane axillary buds and sett roots through multi-omics analysis
Source: Front Plant Sci. 2025 Mar 14;16:1551783. doi: 10.3389/fpls.2025.1551783 (PMC11949976; doi:10.3389/fpls.2025.1551783)
Supplement: Supplementary file 10 [file Table6.xlsx]

## Sheet: ZZ2B
Power	Power	SFT.R.sq	slope	truncated.R.sq	mean.k.	median.k.	max.k.
1	1	0.598422	2.36138	0.942326	14298.1	14365.4	20381.3
2	2	0.100086	0.303249	0.88772	7263.1	7040.68	13427.1
3	3	0.25044	-0.387062	0.851608	4332.2	3993.73	9899.35
4	4	0.609996	-0.731526	0.875444	2843.16	2475.31	7751.57
5	5	0.732677	-0.920834	0.889949	1990.19	1617.55	6307.89
6	6	0.788862	-1.05055	0.898888	1459.94	1100.12	5285.26
7	7	0.818022	-1.14113	0.902694	1109.98	771.355	4520.06
8	8	0.826525	-1.20555	0.899561	868.141	556.068	3925.09
9	9	0.834861	-1.25441	0.899239	694.802	410.086	3449.67
10	10	0.842883	-1.2866	0.90237	566.804	307.233	3061.42
11	12	0.853928	-1.33488	0.903834	395.006	181.949	2466.51
12	14	0.871576	-1.34335	0.917198	288.901	113.852	2033.63
13	16	0.880825	-1.34821	0.925532	219.326	74.5117	1716.91
14	18	0.878338	-1.36283	0.924107	171.524	50.6551	1479.98
15	20	0.876751	-1.37133	0.923634	137.428	35.5157	1293.19
16	22	0.87321	-1.37803	0.922672	112.348	25.6518	1146.55
17	24	0.865726	-1.38614	0.919568	93.4176	19.0553	1025.97
18	26	0.866659	-1.38608	0.922311	78.8125	14.4277	925.378
19	28	0.860254	-1.39135	0.918182	67.3295	11.1716	840.38
20	30	0.861142	-1.38913	0.919194	58.1513	8.80294	767.755

## Sheet: ZZ2R
	Power	SFT.R.sq	slope	truncated.R.sq	mean.k.	median.k.	max.k.
1	1	0.659107	2.57287	0.970109	14523.5	14592.7	20875.1
2	2	0.144761	0.435513	0.84894	7412.5	7121.93	13786.2
3	3	0.0941436	-0.278504	0.764633	4408.4	3984	10006.4
4	4	0.395059	-0.682152	0.79256	2868.97	2433.28	7714.38
5	5	0.547231	-0.935226	0.82895	1983.64	1597.17	6155.53
6	6	0.626818	-1.11729	0.850621	1433.26	1099.39	5031.93
7	7	0.677649	-1.23323	0.873122	1071.2	786.415	4188.74
8	8	0.718239	-1.30918	0.894528	822.474	580.426	3536.91
9	9	0.757824	-1.3526	0.919223	645.643	438.516	3021.34
10	10	0.792637	-1.38102	0.939452	516.347	337.156	2606.04
11	12	0.83408	-1.43973	0.960466	345.66	207.23	2013.74
12	14	0.849099	-1.5189	0.965868	242.962	132.757	1633.95
13	16	0.867164	-1.56845	0.970165	177.497	88.7941	1358.01
14	18	0.887305	-1.60301	0.974547	133.813	61.4821	1150.44
15	20	0.900161	-1.62777	0.974239	103.555	43.6486	993.494
16	22	0.903544	-1.66056	0.970945	81.9322	31.7057	877.963
17	24	0.909493	-1.68161	0.970583	66.0661	23.5249	783.805
18	26	0.911885	-1.70027	0.967171	54.1547	17.8895	705.622
19	28	0.915189	-1.70969	0.965867	45.0325	13.8063	639.676
20	30	0.917849	-1.71591	0.965027	37.9227	10.8211	583.302

## Sheet: ZZ9B
Power	Power	SFT.R.sq	slope	truncated.R.sq	mean.k.	median.k.	max.k.
1	1	0.634189	1.63029	0.83413	15708.4	16316.5	23013.4
2	2	0.0226684	0.0997816	0.43943	8510.44	8544.97	16176.8
3	3	0.329167	-0.433432	0.512937	5304.92	4996.86	12296.3
4	4	0.525436	-0.699385	0.637039	3586.02	3126.91	9760.48
5	5	0.590507	-0.873628	0.69416	2558.08	2051.58	7969.49
6	6	0.629695	-0.992179	0.733359	1897.03	1392.07	6642.57
7	7	0.652367	-1.08697	0.761494	1449.09	973.291	5626.6
8	8	0.674128	-1.15151	0.788594	1133.26	700.454	4824.86
9	9	0.695574	-1.20025	0.814384	903.476	516.203	4178.88
10	10	0.702522	-1.25119	0.826732	731.984	388.351	3649.62
11	12	0.737234	-1.30387	0.863486	499.781	230.703	2840.41
12	14	0.766081	-1.34089	0.891306	355.888	146.034	2258.22
13	16	0.796875	-1.35345	0.91773	261.993	95.9265	1827.81
14	18	0.802793	-1.39375	0.927682	198.181	64.779	1522.83
15	20	0.803644	-1.43248	0.932141	153.357	45.1491	1285.32
16	22	0.809541	-1.45986	0.938248	120.993	32.2146	1096.79
17	24	0.820184	-1.48293	0.946402	97.0732	23.5392	947.122
18	26	0.830746	-1.49602	0.954197	79.0352	17.5066	825.946
19	28	0.846321	-1.50204	0.964335	65.1915	13.3522	725.735
20	30	0.857196	-1.50752	0.970727	54.4008	10.3709	641.949

## Sheet: ZZ9R
Power	Power	SFT.R.sq	slope	truncated.R.sq	mean.k.	median.k.	max.k.
1	1	0.65599	1.79584	0.923768	15643.6	16101.5	22824.2
2	2	0.0475686	0.170801	0.683046	8394.03	8418.17	15786.6
3	3	0.222948	-0.400801	0.629835	5173.58	4961.87	11814
4	4	0.442119	-0.702933	0.719054	3457.25	3148.93	9249.37
5	5	0.541611	-0.90759	0.772872	2439	2110.16	7462.77
6	6	0.601586	-1.04154	0.821822	1789.9	1467.63	6154.36
7	7	0.642249	-1.14616	0.856655	1353.99	1053.19	5161.16
8	8	0.664694	-1.23164	0.875859	1049.37	775.722	4386.47
9	9	0.678898	-1.31138	0.889917	829.639	581.118	3769.13
10	10	0.691604	-1.38228	0.902905	666.997	443.036	3268.56
11	12	0.719365	-1.46757	0.928686	449.199	270.106	2513.9
12	14	0.728164	-1.54563	0.93988	316.119	172.217	1980.38
13	16	0.743346	-1.60506	0.951896	230.356	114.743	1589.94
14	18	0.731328	-1.68386	0.945352	172.71	78.763	1296.37
15	20	0.732776	-1.7341	0.948092	132.611	55.6648	1070.76
16	22	0.736701	-1.76502	0.951692	103.908	40.0717	894.221
17	24	0.737143	-1.79269	0.953011	82.8593	29.5093	753.965
18	26	0.74354	-1.80122	0.956643	67.0963	22.0145	641.069
19	28	0.748	-1.80194	0.957793	55.0744	16.71	549.161
20	30	0.745663	-1.80868	0.954808	45.7571	12.905	473.591
