# Supplementary material for: Identification of functional pathways and hub genes associated with the heterochronic development of sugarcane axillary buds and sett roots through multi-omics analysis
Source: Front Plant Sci. 2025 Mar 14;16:1551783. doi: 10.3389/fpls.2025.1551783 (PMC11949976; doi:10.3389/fpls.2025.1551783)
Supplement: Supplementary file 11 [file Table7.xlsx]

## Sheet: ZZ2B
Color	Gene number
black	1069
blue	7405
brown	5090
cyan	385
darkgreen	133
darkgrey	86
darkolivegreen	46
darkorange	65
darkred	157
darkturquoise	91
green	3048
greenyellow	733
grey	69
grey60	302
lightcyan	311
lightgreen	174
lightyellow	171
magenta	920
midnightblue	377
orange	66
paleturquoise	55
pink	974
purple	760
red	1805
royalblue	169
saddlebrown	63
salmon	424
skyblue	64
steelblue	60
tan	428
turquoise	10834
violet	46
white	64
yellow	3556

## Sheet: ZZ2R
Color	Gene number
black	1815
blue	7861
brown	4430
cyan	184
darkgreen	66
darkgrey	60
darkorange	53
darkred	67
darkturquoise	66
green	2634
greenyellow	588
grey	180
grey60	119
lightcyan	133
lightgreen	101
lightyellow	95
magenta	983
midnightblue	164
orange	59
paleturquoise	37
pink	1785
purple	743
red	1861
royalblue	73
saddlebrown	40
salmon	219
skyblue	42
steelblue	37
tan	414
turquoise	12183
white	43
yellow	2865

## Sheet: ZZ9B
Color	Gene number
black	1117
blue	10310
brown	2751
cyan	274
darkgreen	107
darkgrey	96
darkmagenta	48
darkolivegreen	50
darkorange	69
darkred	133
darkturquoise	98
green	1841
greenyellow	421
grey	1836
grey60	223
ivory	37
lightcyan	226
lightcyan1	41
lightgreen	206
lightsteelblue1	44
lightyellow	204
magenta	779
mediumpurple3	45
midnightblue	262
orange	70
orangered4	46
paleturquoise	55
pink	1001
plum1	47
purple	448
red	1795
royalblue	171
saddlebrown	59
salmon	320
sienna3	47
skyblue	61
skyblue3	47
steelblue	57
tan	353
turquoise	11821
violet	51
white	65
yellow	2221
yellowgreen	47

## Sheet: ZZ9R
Color	Gene number
black	2145
blue	7154
brown	5095
cyan	139
darkgreen	66
darkgrey	55
darkorange	45
darkred	67
darkturquoise	63
green	3243
greenyellow	381
grey	233
grey60	109
lightcyan	128
lightgreen	106
lightyellow	101
magenta	599
midnightblue	130
orange	53
paleturquoise	37
pink	737
purple	586
red	2312
royalblue	96
saddlebrown	38
salmon	144
skyblue	42
steelblue	37
tan	319
turquoise	11895
violet	37
white	43
yellow	3765
